# Supplementary material for: A new species of Auyantepuia González-Sponga, 1978 (Scorpiones, Chactidae) from French Guiana
Source: Zookeys. 2015 Nov 23;(539):97–109. doi: 10.3897/zookeys.539.6664 (PMC4714057; doi:10.3897/zookeys.539.6664)
Supplement: XML Treatment for Auyantepuia [file zookeys.539.6664-treatment1.xml]

<!DOCTYPE tp:taxon-treatment
  PUBLIC "-//TaxonX//DTD Taxonomic Treatment Publishing DTD v0 20100105//EN" "tax-treatment-NSO.dtd">
<tp:taxon-treatment xmlns:tp="http://www.plazi.org/taxpub"><tp:treatment-meta><kwd-group><label>Taxon classification</label><kwd><named-content content-type="kingdom">Animalia</named-content></kwd><kwd><named-content content-type="order">Scorpiones</named-content></kwd><kwd><named-content content-type="family">Chactidae</named-content></kwd></kwd-group><mixed-citation publication-type="journal"><person-group><name><surname>Ythier</surname><given-names>Eric</given-names></name></person-group><article-title>A new species of <italic><tp:taxon-name><tp:taxon-name-part taxon-name-part-type="genus">Auyantepuia</tp:taxon-name-part></tp:taxon-name></italic> González-Sponga, 1978 (<tp:taxon-name><tp:taxon-name-part taxon-name-part-type="order">Scorpiones</tp:taxon-name-part></tp:taxon-name>, <tp:taxon-name><tp:taxon-name-part taxon-name-part-type="family">Chactidae</tp:taxon-name-part></tp:taxon-name>) from French Guiana</article-title><source>Zookeys</source><day>23</day><month>11</month><year>2015</year><volume>2015</volume><issue>539</issue><fpage>97</fpage><lpage>109</lpage><pub-id pub-id-type="doi">10.3897/zookeys.539.6664</pub-id></mixed-citation></tp:treatment-meta><tp:nomenclature><label>Genus</label><tp:taxon-name>
                            <tp:taxon-name-part taxon-name-part-type="genus">Auyantepuia</tp:taxon-name-part>
                        </tp:taxon-name><tp:taxon-authority>González-Sponga, 1978</tp:taxon-authority></tp:nomenclature><tp:treatment-sec sec-type="Revised diagnosis for the genus"><title>Revised diagnosis for the genus.</title><p>Scorpions of small size with a total length of 19 to 28 mm. General coloration reddish-brown to dark brown. Tegument smooth overall. Pedipalp chelal fingers very short, with trichobothria <italic>db</italic> and <italic>esb</italic> almost always at the same level; in some species these can be basal to trichobothrium <italic>Et5</italic>. Trichobothrial pattern of type <italic>C</italic>; neobothriotaxic ‘majorante’ (Vachon, 1974). Ventral aspect of metasomal segment V with strong granulations distally, which can form an arc.</p></tp:treatment-sec><tp:treatment-sec sec-type="Composition of the genus Auyantepuia"><title>Composition of the genus <italic><tp:taxon-name><tp:taxon-name-part taxon-name-part-type="genus">Auyantepuia</tp:taxon-name-part></tp:taxon-name></italic></title><p><italic><tp:taxon-name><tp:taxon-name-part taxon-name-part-type="genus">Auyantepuia</tp:taxon-name-part> <tp:taxon-name-part taxon-name-part-type="species">scorzai</tp:taxon-name-part></tp:taxon-name></italic> (Dagert, 1957) (Venezuela)</p><p><italic><tp:taxon-name><tp:taxon-name-part taxon-name-part-type="genus">Auyantepuia</tp:taxon-name-part> <tp:taxon-name-part taxon-name-part-type="species">fravalae</tp:taxon-name-part></tp:taxon-name></italic> Lourenço, 1983 (French Guiana)</p><p><italic><tp:taxon-name><tp:taxon-name-part taxon-name-part-type="genus">Auyantepuia</tp:taxon-name-part> <tp:taxon-name-part taxon-name-part-type="species">gaillardi</tp:taxon-name-part></tp:taxon-name></italic> Lourenço, 1983 (French Guiana)</p><p><italic><tp:taxon-name><tp:taxon-name-part taxon-name-part-type="genus">Auyantepuia</tp:taxon-name-part> <tp:taxon-name-part taxon-name-part-type="species">sissomi</tp:taxon-name-part></tp:taxon-name></italic> Lourenço, 1983 (French Guiana)</p><p><italic><tp:taxon-name><tp:taxon-name-part taxon-name-part-type="genus">Auyantepuia</tp:taxon-name-part> <tp:taxon-name-part taxon-name-part-type="species">parvulus</tp:taxon-name-part></tp:taxon-name></italic> (Pocock, 1893) (Brazil)</p><p><italic><tp:taxon-name><tp:taxon-name-part taxon-name-part-type="genus">Auyantepuia</tp:taxon-name-part> <tp:taxon-name-part taxon-name-part-type="species">kelleri</tp:taxon-name-part></tp:taxon-name></italic> Lourenço, 1997 (French Guiana)</p><p><italic><tp:taxon-name><tp:taxon-name-part taxon-name-part-type="genus">Auyantepuia</tp:taxon-name-part> <tp:taxon-name-part taxon-name-part-type="species">mottai</tp:taxon-name-part></tp:taxon-name></italic> Lourenço &amp; Araujo, 2004 (Brazil)</p><p><italic><tp:taxon-name><tp:taxon-name-part taxon-name-part-type="genus">Auyantepuia</tp:taxon-name-part> <tp:taxon-name-part taxon-name-part-type="species">amapaensis</tp:taxon-name-part></tp:taxon-name></italic> Lourenço &amp; Qi, 2007 (Brazil)</p><p><italic><tp:taxon-name><tp:taxon-name-part taxon-name-part-type="genus">Auyantepuia</tp:taxon-name-part> <tp:taxon-name-part taxon-name-part-type="species">surinamensis</tp:taxon-name-part></tp:taxon-name></italic> Lourenço &amp; Duhem, 2010 (Suriname)</p><p><bold><italic><tp:taxon-name><tp:taxon-name-part taxon-name-part-type="genus">Auyantepuia</tp:taxon-name-part> <tp:taxon-name-part taxon-name-part-type="species">laurae</tp:taxon-name-part></tp:taxon-name></italic> sp. n.</bold> (French Guiana)</p><!--PageBreak--></tp:treatment-sec></tp:taxon-treatment>
