# Supplementary material for: A new species of Auyantepuia González-Sponga, 1978 (Scorpiones, Chactidae) from French Guiana
Source: Zookeys. 2015 Nov 23;(539):97–109. doi: 10.3897/zookeys.539.6664 (PMC4714057; doi:10.3897/zookeys.539.6664)
Supplement: XML Treatment for Auyantepuia laurae [file zookeys.539.6664-treatment2.xml]

<!DOCTYPE tp:taxon-treatment
  PUBLIC "-//TaxonX//DTD Taxonomic Treatment Publishing DTD v0 20100105//EN" "tax-treatment-NSO.dtd">
<tp:taxon-treatment xmlns:tp="http://www.plazi.org/taxpub"><tp:treatment-meta><kwd-group><label>Taxon classification</label><kwd><named-content content-type="kingdom">Animalia</named-content></kwd><kwd><named-content content-type="order">Scorpiones</named-content></kwd><kwd><named-content content-type="family">Chactidae</named-content></kwd></kwd-group><mixed-citation publication-type="journal"><person-group><name><surname>Ythier</surname><given-names>Eric</given-names></name></person-group><article-title>A new species of <italic><tp:taxon-name><tp:taxon-name-part taxon-name-part-type="genus">Auyantepuia</tp:taxon-name-part></tp:taxon-name></italic> González-Sponga, 1978 (<tp:taxon-name><tp:taxon-name-part taxon-name-part-type="order">Scorpiones</tp:taxon-name-part></tp:taxon-name>, <tp:taxon-name><tp:taxon-name-part taxon-name-part-type="family">Chactidae</tp:taxon-name-part></tp:taxon-name>) from French Guiana</article-title><source>Zookeys</source><day>23</day><month>11</month><year>2015</year><volume>2015</volume><issue>539</issue><fpage>97</fpage><lpage>109</lpage><pub-id pub-id-type="doi">10.3897/zookeys.539.6664</pub-id></mixed-citation></tp:treatment-meta><tp:nomenclature><tp:taxon-name>
                            <tp:taxon-name-part taxon-name-part-type="genus">Auyantepuia</tp:taxon-name-part>
                            <tp:taxon-name-part taxon-name-part-type="species">laurae</tp:taxon-name-part>
                        <object-id xmlns:xlink="http://www.w3.org/1999/xlink" content-type="zoobank" xlink:type="simple">http://zoobank.org/8CC80D99-F670-43AD-938B-B1508684206E</object-id></tp:taxon-name><tp:taxon-status xmlns:xlink="http://www.w3.org/1999/xlink" xlink:type="simple">sp. n.</tp:taxon-status><xref ref-type="fig" rid="F1">Figs 1</xref><xref ref-type="fig" rid="F2">, 2–4</xref><xref ref-type="fig" rid="F3">, 5–7</xref><xref ref-type="fig" rid="F4">, 8–9</xref><xref ref-type="fig" rid="F5">, 10</xref><xref ref-type="fig" rid="F6">, 11</xref><xref ref-type="fig" rid="F7">, 12</xref><xref ref-type="table" rid="T1">, Table 1</xref></tp:nomenclature><tp:treatment-sec sec-type="type material"><title>Type material.</title><p>One female holotype and two female paratypes. French Guiana, near Saut Sabbat, 50 km south of Mana and 50 km east of Saint-Laurent-du-Maroni, under wood log, I/2015 (E. Ythier &amp; G. Roy). Deposited in the <abbrev xmlns:xlink="http://www.w3.org/1999/xlink" content-type="institution" xlink:type="simple"><def><p>Muséum national d’Histoire naturelle </p></def>(MNHN)</abbrev>, Paris. Comparative material examined: <italic><tp:taxon-name><tp:taxon-name-part taxon-name-part-type="genus">Auyantepuia</tp:taxon-name-part> <tp:taxon-name-part taxon-name-part-type="species">fravalae</tp:taxon-name-part></tp:taxon-name></italic>, 1 male holotype (<named-content xmlns:xlink="http://www.w3.org/1999/xlink" content-type="dwc:institutional_code" xlink:type="simple">MNHN</named-content>-RS-8505) and 1 female allotype (<named-content xmlns:xlink="http://www.w3.org/1999/xlink" content-type="dwc:institutional_code" xlink:type="simple">MNHN</named-content>-RS-8506); <italic><tp:taxon-name><tp:taxon-name-part taxon-name-part-type="genus">Auyantepuia</tp:taxon-name-part> <tp:taxon-name-part taxon-name-part-type="species">gaillardi</tp:taxon-name-part></tp:taxon-name></italic>, 1 male holotype, 1 female allotype and 6 female paratypes (<named-content xmlns:xlink="http://www.w3.org/1999/xlink" content-type="dwc:institutional_code" xlink:type="simple">MNHN</named-content>-RS-3311), 4 female paratypes (<named-content xmlns:xlink="http://www.w3.org/1999/xlink" content-type="dwc:institutional_code" xlink:type="simple">MNHN</named-content>-RS-3307) and 1 male paratype (<named-content xmlns:xlink="http://www.w3.org/1999/xlink" content-type="dwc:institutional_code" xlink:type="simple">MNHN</named-content>-RS-3326); <italic><tp:taxon-name><tp:taxon-name-part taxon-name-part-type="genus">Auyantepuia</tp:taxon-name-part> <tp:taxon-name-part taxon-name-part-type="species">sissomi</tp:taxon-name-part></tp:taxon-name></italic>, 1 female holotype (<named-content xmlns:xlink="http://www.w3.org/1999/xlink" content-type="dwc:institutional_code" xlink:type="simple">MNHN</named-content>-RS-3304) and 1 female paratype (<named-content xmlns:xlink="http://www.w3.org/1999/xlink" content-type="dwc:institutional_code" xlink:type="simple">MNHN</named-content>-RS-3309).</p></tp:treatment-sec><tp:treatment-sec sec-type="Etymology"><title>Etymology.</title><p>The specific name refers to Laura Ythier, for her contribution to the collection of the new species.</p></tp:treatment-sec><tp:treatment-sec sec-type="Diagnosis"><title>Diagnosis.</title><p>Small scorpions, 27.5 to 28.2 mm in total length. Coloration reddish-brown, with carapace, chelicerae, pedipalps and legs intensely marked with darker spots. Body and appendages weakly granulated or smooth; dorso-internal carina of chela inconspicuous; ventral posterior granulations on metasomal segment V weakly marked. Female pectines with 5-6 to 6-6 teeths; male unknown. Trichobothrial pattern of type C neobothriotaxic ‘majorante’.</p></tp:treatment-sec><tp:treatment-sec sec-type="Description"><title>Description.</title><p>based on female holotype and female paratypes.</p></tp:treatment-sec><tp:treatment-sec sec-type="Coloration"><title>Coloration.</title><p>General coloration reddish-brown. Carapace reddish-yellow, intensely marked with brownish variegated spots around the ocular tubercle and on the anterior and posterior edges of the carapace; ocular tubercle darker, almost black. Tergites reddish-brown with confluent reddish-yellow spots, on the sides and the middle of tergites, without forming a longitudinal stripe. Metasomal segments reddish-yellow, marked with variegated brownish spots on lateral and dorsal sides of segments I to V and on ventral side of segments IV and V; ventral side of segments I to III yellowish, without spots; vesicle reddish-yellow with basis of aculeus blackish and tip of aculeus reddish. Chelicerae yellowish, with variegated dark brown spots; fingers reddish-yellow with dark brown spots at their basis, reddish teeth. Pedipalps reddish-brown, with longitudinal dark brown spots. Legs yellowish, intensely marked with brownish spots. Venter and sternites yellowish to reddish-yellow; sternum reddish-yellow with darker spots; genital opercle reddish-yellow; pectines pale yellow.</p></tp:treatment-sec><tp:treatment-sec sec-type="Morphology"><title>Morphology.</title><p>Carapace lustrous and acarinate, with some minute punctations; furrows shallow; anterior edge emarginate. Sternum pentagonal, wider than long. Tergites acarinate, almost smooth and shiny, with only minute granulations on their posterior edges. Pectinal tooth count 5-6 to 6-6, fulcra absent. Sternites smooth and shiny, VII acarinate; spiracles rounded in shape. Only metasomal segments IV and V longer than wide; metasomal tegument almost lustrous, without granulation, and with a few punctations; segment V with spinoid granulation ventrally, weakly marked. Carinae on segments I-V vestigial or absent; only dorso-lateral carinae are weakly marked on segments I to IV. Pedipalp femur with dorsal internal, dorsal external and ventral in<!--PageBreak--><!--PageBreak--><!--PageBreak--><!--PageBreak--><!--PageBreak--><!--PageBreak-->ternal carinae moderately marked; internal face weakly granular; other faces smooth. Patella smooth, with vestigial carinae. Chela weakly granulated, almost smooth, with dorso-internal carina weakly marked. Dentate margins on fixed and movable fingers with 6 rows of granules. Chelicerae with dentition typical of the family <tp:taxon-name><tp:taxon-name-part taxon-name-part-type="family">Chactidae</tp:taxon-name-part></tp:taxon-name> (Vachon, 1963), and with dense setation ventrally and internally. Trichobothriotaxy of type C; neobothriotaxic ‘majorante’ (Vachon, 1974).</p><fig id="F1" position="float" orientation="portrait"><label>Figure 1.</label><caption><p>Habitus of <italic><tp:taxon-name><tp:taxon-name-part taxon-name-part-type="genus">Auyantepuia</tp:taxon-name-part> <tp:taxon-name-part taxon-name-part-type="species">laurae</tp:taxon-name-part></tp:taxon-name></italic> sp. n., female holotype.</p></caption><graphic xmlns:xlink="http://www.w3.org/1999/xlink" xlink:href="zookeys-539-097-g001.jpg" position="float" orientation="portrait" xlink:type="simple" id="oo_65826.jpg"/></fig><fig id="F2" position="float" orientation="portrait"><label>Figures 2–4.</label><caption><p><italic><tp:taxon-name><tp:taxon-name-part taxon-name-part-type="genus">Auyantepuia</tp:taxon-name-part> <tp:taxon-name-part taxon-name-part-type="species">laurae</tp:taxon-name-part></tp:taxon-name></italic> sp. n., female holotype. <bold>2</bold> Carapace, dorsal aspect <bold>3</bold> Right chelicera, dorsal aspect <bold>4</bold> Ventral aspect showing sternum, genital operculum, pectines and sternite III with spiracles.</p></caption><graphic xmlns:xlink="http://www.w3.org/1999/xlink" xlink:href="zookeys-539-097-g002.jpg" position="float" orientation="portrait" xlink:type="simple" id="oo_65827.jpg"/></fig><fig id="F3" position="float" orientation="portrait"><label>Figures 5–7.</label><caption><p><italic><tp:taxon-name><tp:taxon-name-part taxon-name-part-type="genus">Auyantepuia</tp:taxon-name-part> <tp:taxon-name-part taxon-name-part-type="species">laurae</tp:taxon-name-part></tp:taxon-name></italic> sp. n., female holotype. <bold>5–6</bold> Metasomal segment V and telson, lateral and ventral aspects <bold>7</bold> Patella, external aspect.</p></caption><graphic xmlns:xlink="http://www.w3.org/1999/xlink" xlink:href="zookeys-539-097-g003.jpg" position="float" orientation="portrait" xlink:type="simple" id="oo_65828.jpg"/></fig><fig id="F4" position="float" orientation="portrait"><label>Figures 8–9.</label><caption><p><italic><tp:taxon-name><tp:taxon-name-part taxon-name-part-type="genus">Auyantepuia</tp:taxon-name-part> <tp:taxon-name-part taxon-name-part-type="species">laurae</tp:taxon-name-part></tp:taxon-name></italic> sp. n., female holotype. <bold>8–9</bold> Left (ventral view) and right (dorsal view) pedipalps, showing trichobothrial pattern.</p></caption><graphic xmlns:xlink="http://www.w3.org/1999/xlink" xlink:href="zookeys-539-097-g004.jpg" position="float" orientation="portrait" xlink:type="simple" id="oo_65829.jpg"/></fig><fig id="F5" position="float" orientation="portrait"><label>Figure 10.</label><caption><p><italic><tp:taxon-name><tp:taxon-name-part taxon-name-part-type="genus">Auyantepuia</tp:taxon-name-part> <tp:taxon-name-part taxon-name-part-type="species">laurae</tp:taxon-name-part></tp:taxon-name></italic> sp. n., female holotype from Saut Sabbat, French Guiana, alive in the field.</p></caption><graphic xmlns:xlink="http://www.w3.org/1999/xlink" xlink:href="zookeys-539-097-g005.jpg" position="float" orientation="portrait" xlink:type="simple" id="oo_65830.jpg"/></fig><fig id="F6" position="float" orientation="portrait"><label>Figure 11.</label><caption><p>Natural habitat of <italic><tp:taxon-name><tp:taxon-name-part taxon-name-part-type="genus">Auyantepuia</tp:taxon-name-part> <tp:taxon-name-part taxon-name-part-type="species">laurae</tp:taxon-name-part></tp:taxon-name></italic> sp. n. in Saut Sabbat, French Guiana.</p></caption><graphic xmlns:xlink="http://www.w3.org/1999/xlink" xlink:href="zookeys-539-097-g006.jpg" position="float" orientation="portrait" xlink:type="simple" id="oo_65831.jpg"/></fig><fig id="F7" position="float" orientation="portrait"><label>Figure 12.</label><caption><p>Records of <italic><tp:taxon-name><tp:taxon-name-part taxon-name-part-type="genus">Auyantepuia</tp:taxon-name-part></tp:taxon-name></italic> species in Guiano-Amazon regions, tropical South America: <italic><tp:taxon-name><tp:taxon-name-part taxon-name-part-type="genus">Auyantepuia</tp:taxon-name-part> <tp:taxon-name-part taxon-name-part-type="species">scorzai</tp:taxon-name-part></tp:taxon-name></italic> (<bold>1</bold>), <italic><tp:taxon-name><tp:taxon-name-part taxon-name-part-type="genus">Auyantepuia</tp:taxon-name-part> <tp:taxon-name-part taxon-name-part-type="species">fravalae</tp:taxon-name-part></tp:taxon-name></italic> (<bold>2</bold>), <italic><tp:taxon-name><tp:taxon-name-part taxon-name-part-type="genus">Auyantepuia</tp:taxon-name-part> <tp:taxon-name-part taxon-name-part-type="species">gaillardi</tp:taxon-name-part></tp:taxon-name></italic> (<bold>3</bold>), <italic><tp:taxon-name><tp:taxon-name-part taxon-name-part-type="genus">Auyantepuia</tp:taxon-name-part> <tp:taxon-name-part taxon-name-part-type="species">sissomi</tp:taxon-name-part></tp:taxon-name></italic> (<bold>4</bold>), <italic><tp:taxon-name><tp:taxon-name-part taxon-name-part-type="genus">Auyantepuia</tp:taxon-name-part> <tp:taxon-name-part taxon-name-part-type="species">parvulus</tp:taxon-name-part></tp:taxon-name></italic> (<bold>5</bold>), <italic><tp:taxon-name><tp:taxon-name-part taxon-name-part-type="genus">Auyantepuia</tp:taxon-name-part> <tp:taxon-name-part taxon-name-part-type="species">kelleri</tp:taxon-name-part></tp:taxon-name></italic> (<bold>6</bold>), <italic><tp:taxon-name><tp:taxon-name-part taxon-name-part-type="genus">Auyantepuia</tp:taxon-name-part> <tp:taxon-name-part taxon-name-part-type="species">mottai</tp:taxon-name-part></tp:taxon-name></italic> (<bold>7</bold>), <italic><tp:taxon-name><tp:taxon-name-part taxon-name-part-type="genus">Auyantepuia</tp:taxon-name-part> <tp:taxon-name-part taxon-name-part-type="species">amapaensis</tp:taxon-name-part></tp:taxon-name></italic> (<bold>8</bold>), <italic><tp:taxon-name><tp:taxon-name-part taxon-name-part-type="genus">Auyantepuia</tp:taxon-name-part> <tp:taxon-name-part taxon-name-part-type="species">surinamensis</tp:taxon-name-part></tp:taxon-name></italic> (<bold>9</bold>) and <italic><tp:taxon-name><tp:taxon-name-part taxon-name-part-type="genus">Auyantepuia</tp:taxon-name-part> <tp:taxon-name-part taxon-name-part-type="species">laurae</tp:taxon-name-part></tp:taxon-name></italic> sp. n. (<bold>10</bold>).</p></caption><graphic xmlns:xlink="http://www.w3.org/1999/xlink" xlink:href="zookeys-539-097-g007.jpg" position="float" orientation="portrait" xlink:type="simple" id="oo_65832.jpg"/></fig><table-wrap id="T1" position="float" orientation="portrait"><label>Table 1.</label><caption><p>Morphometric values (in mm) of <italic><tp:taxon-name><tp:taxon-name-part taxon-name-part-type="genus">Auyantepuia</tp:taxon-name-part> <tp:taxon-name-part taxon-name-part-type="species">gaillardi</tp:taxon-name-part></tp:taxon-name></italic> Lourenço, 1983 (female paratype), <italic><tp:taxon-name><tp:taxon-name-part taxon-name-part-type="genus">Auyantepuia</tp:taxon-name-part> <tp:taxon-name-part taxon-name-part-type="species">surinamensis</tp:taxon-name-part></tp:taxon-name></italic> Lourenço &amp; Duhem, 2010 (female paratype), <italic><tp:taxon-name><tp:taxon-name-part taxon-name-part-type="genus">Auyantepuia</tp:taxon-name-part> <tp:taxon-name-part taxon-name-part-type="species">sissomi</tp:taxon-name-part></tp:taxon-name></italic> Lourenço, 1983 (female holotype), <italic><tp:taxon-name><tp:taxon-name-part taxon-name-part-type="genus">Auyantepuia</tp:taxon-name-part> <tp:taxon-name-part taxon-name-part-type="species">fravalae</tp:taxon-name-part></tp:taxon-name></italic> Lourenço, 1983 (female allotype) and <italic><tp:taxon-name><tp:taxon-name-part taxon-name-part-type="genus">Auyantepuia</tp:taxon-name-part> <tp:taxon-name-part taxon-name-part-type="species">laurae</tp:taxon-name-part></tp:taxon-name></italic> sp. n. (female holotype).</p></caption><table id="TID0ENVAE" rules="all"><tbody><tr><th rowspan="1" colspan="1"/><th rowspan="1" colspan="1"><italic><tp:taxon-name><tp:taxon-name-part taxon-name-part-type="genus">Auyantepuia</tp:taxon-name-part> <tp:taxon-name-part taxon-name-part-type="species">gaillardi</tp:taxon-name-part></tp:taxon-name></italic> ♀</th><th rowspan="1" colspan="1"><italic><tp:taxon-name><tp:taxon-name-part taxon-name-part-type="genus">Auyantepuia</tp:taxon-name-part> <tp:taxon-name-part taxon-name-part-type="species">surinamensis</tp:taxon-name-part></tp:taxon-name></italic> ♀</th><th rowspan="1" colspan="1"><italic><tp:taxon-name><tp:taxon-name-part taxon-name-part-type="genus">Auyantepuia</tp:taxon-name-part> <tp:taxon-name-part taxon-name-part-type="species">sissomi</tp:taxon-name-part></tp:taxon-name></italic> ♀</th><th rowspan="1" colspan="1"><italic><tp:taxon-name><tp:taxon-name-part taxon-name-part-type="genus">Auyantepuia</tp:taxon-name-part> <tp:taxon-name-part taxon-name-part-type="species">fravalae</tp:taxon-name-part></tp:taxon-name></italic> ♀</th><th rowspan="1" colspan="1"><italic><tp:taxon-name><tp:taxon-name-part taxon-name-part-type="genus">Auyantepuia</tp:taxon-name-part> <tp:taxon-name-part taxon-name-part-type="species">laurae</tp:taxon-name-part></tp:taxon-name></italic> sp. n. ♀</th></tr><tr><td rowspan="1" colspan="1">Total length</td><td rowspan="1" colspan="1">26.9</td><td rowspan="1" colspan="1">20.8</td><td rowspan="1" colspan="1">26.2</td><td rowspan="1" colspan="1">28.6</td><td rowspan="1" colspan="1">28.2</td></tr><tr><td rowspan="1" colspan="1">Carapace:</td><td rowspan="1" colspan="1"/><td rowspan="1" colspan="1"/><td rowspan="1" colspan="1"/><td rowspan="1" colspan="1"/><td rowspan="1" colspan="1"/></tr><tr><td rowspan="1" colspan="1">- length</td><td rowspan="1" colspan="1">4.1</td><td rowspan="1" colspan="1">3.6</td><td rowspan="1" colspan="1">3.6</td><td rowspan="1" colspan="1">4.3</td><td rowspan="1" colspan="1">4.0</td></tr><tr><td rowspan="1" colspan="1">- anterior width</td><td rowspan="1" colspan="1">2.7</td><td rowspan="1" colspan="1">2.3</td><td rowspan="1" colspan="1">2.4</td><td rowspan="1" colspan="1">2.9</td><td rowspan="1" colspan="1">2.1</td></tr><tr><td rowspan="1" colspan="1">- posterior width</td><td rowspan="1" colspan="1">4.1</td><td rowspan="1" colspan="1">3.7</td><td rowspan="1" colspan="1">3.6</td><td rowspan="1" colspan="1">4.8</td><td rowspan="1" colspan="1">4.6</td></tr><tr><td rowspan="1" colspan="1">Mesosoma length</td><td rowspan="1" colspan="1">7.5</td><td rowspan="1" colspan="1">6.0</td><td rowspan="1" colspan="1">9.8</td><td rowspan="1" colspan="1">9.0</td><td rowspan="1" colspan="1">10.5</td></tr><tr><td rowspan="1" colspan="1">Metasoma length</td><td rowspan="1" colspan="1">15.3</td><td rowspan="1" colspan="1">11.2</td><td rowspan="1" colspan="1">12.8</td><td rowspan="1" colspan="1">15.3</td><td rowspan="1" colspan="1">13.7</td></tr><tr><td rowspan="1" colspan="1">Metasomal segment I:</td><td rowspan="1" colspan="1"/><td rowspan="1" colspan="1"/><td rowspan="1" colspan="1"/><td rowspan="1" colspan="1"/><td rowspan="1" colspan="1"/></tr><tr><td rowspan="1" colspan="1">- length</td><td rowspan="1" colspan="1">1.8</td><td rowspan="1" colspan="1">1.2</td><td rowspan="1" colspan="1">1.5</td><td rowspan="1" colspan="1">1.7</td><td rowspan="1" colspan="1">1.7</td></tr><tr><td rowspan="1" colspan="1">- width</td><td rowspan="1" colspan="1">2.6</td><td rowspan="1" colspan="1">2.2</td><td rowspan="1" colspan="1">2.4</td><td rowspan="1" colspan="1">2.3</td><td rowspan="1" colspan="1">2.6</td></tr><tr><td rowspan="1" colspan="1">Metasomal segment II:</td><td rowspan="1" colspan="1"/><td rowspan="1" colspan="1"/><td rowspan="1" colspan="1"/><td rowspan="1" colspan="1"/><td rowspan="1" colspan="1"/></tr><tr><td rowspan="1" colspan="1">- length</td><td rowspan="1" colspan="1">2.1</td><td rowspan="1" colspan="1">1.4</td><td rowspan="1" colspan="1">1.6</td><td rowspan="1" colspan="1">1.8</td><td rowspan="1" colspan="1">1.8</td></tr><tr><td rowspan="1" colspan="1">- width</td><td rowspan="1" colspan="1">2.2</td><td rowspan="1" colspan="1">1.9</td><td rowspan="1" colspan="1">2.1</td><td rowspan="1" colspan="1">2.2</td><td rowspan="1" colspan="1">2.1</td></tr><tr><td rowspan="1" colspan="1">Metasomal segment III:</td><td rowspan="1" colspan="1"/><td rowspan="1" colspan="1"/><td rowspan="1" colspan="1"/><td rowspan="1" colspan="1"/><td rowspan="1" colspan="1"/></tr><tr><td rowspan="1" colspan="1">- length</td><td rowspan="1" colspan="1">2.5</td><td rowspan="1" colspan="1">1.6</td><td rowspan="1" colspan="1">1.9</td><td rowspan="1" colspan="1">2.0</td><td rowspan="1" colspan="1">1.9</td></tr><tr><td rowspan="1" colspan="1">- width</td><td rowspan="1" colspan="1">2.2</td><td rowspan="1" colspan="1">1.8</td><td rowspan="1" colspan="1">2.1</td><td rowspan="1" colspan="1">2.1</td><td rowspan="1" colspan="1">2.0</td></tr><tr><td rowspan="1" colspan="1">Metasomal segment IV:</td><td rowspan="1" colspan="1"/><td rowspan="1" colspan="1"/><td rowspan="1" colspan="1"/><td rowspan="1" colspan="1"/><td rowspan="1" colspan="1"/></tr><tr><td rowspan="1" colspan="1">- length</td><td rowspan="1" colspan="1">2.4</td><td rowspan="1" colspan="1">1.9</td><td rowspan="1" colspan="1">2.1</td><td rowspan="1" colspan="1">2.3</td><td rowspan="1" colspan="1">2.2</td></tr><tr><td rowspan="1" colspan="1">- width</td><td rowspan="1" colspan="1">2.0</td><td rowspan="1" colspan="1">1.7</td><td rowspan="1" colspan="1">1.9</td><td rowspan="1" colspan="1">2.0</td><td rowspan="1" colspan="1">2.0</td></tr><tr><td rowspan="1" colspan="1">Metasomal segment V:</td><td rowspan="1" colspan="1"/><td rowspan="1" colspan="1"/><td rowspan="1" colspan="1"/><td rowspan="1" colspan="1"/><td rowspan="1" colspan="1"/></tr><tr><td rowspan="1" colspan="1">- length</td><td rowspan="1" colspan="1">3.4</td><td rowspan="1" colspan="1">2.9</td><td rowspan="1" colspan="1">3.0</td><td rowspan="1" colspan="1">3.8</td><td rowspan="1" colspan="1">3.4</td></tr><tr><td rowspan="1" colspan="1">- width</td><td rowspan="1" colspan="1">1.9</td><td rowspan="1" colspan="1">1.5</td><td rowspan="1" colspan="1">1.7</td><td rowspan="1" colspan="1">1.8</td><td rowspan="1" colspan="1">1.8</td></tr><tr><td rowspan="1" colspan="1">- depth</td><td rowspan="1" colspan="1">1.6</td><td rowspan="1" colspan="1">1.3</td><td rowspan="1" colspan="1">1.4</td><td rowspan="1" colspan="1">1.6</td><td rowspan="1" colspan="1">1.4</td></tr><tr><td rowspan="1" colspan="1">Telson:</td><td rowspan="1" colspan="1"/><td rowspan="1" colspan="1"/><td rowspan="1" colspan="1"/><td rowspan="1" colspan="1"/><td rowspan="1" colspan="1"/></tr><tr><td rowspan="1" colspan="1">- length</td><td rowspan="1" colspan="1">3.1</td><td rowspan="1" colspan="1">2.2</td><td rowspan="1" colspan="1">2.1</td><td rowspan="1" colspan="1">2.8</td><td rowspan="1" colspan="1">2.7</td></tr><tr><td rowspan="1" colspan="1">- width</td><td rowspan="1" colspan="1">2.4</td><td rowspan="1" colspan="1">1.2</td><td rowspan="1" colspan="1">1.4</td><td rowspan="1" colspan="1">1.5</td><td rowspan="1" colspan="1">1.4</td></tr><tr><td rowspan="1" colspan="1">- depth</td><td rowspan="1" colspan="1">1.6</td><td rowspan="1" colspan="1">0.9</td><td rowspan="1" colspan="1">0.9</td><td rowspan="1" colspan="1">1.3</td><td rowspan="1" colspan="1">0.9</td></tr><tr><td rowspan="1" colspan="1">Pedipalp:</td><td rowspan="1" colspan="1"/><td rowspan="1" colspan="1"/><td rowspan="1" colspan="1"/><td rowspan="1" colspan="1"/><td rowspan="1" colspan="1"/></tr><tr><td rowspan="1" colspan="1">- femur length</td><td rowspan="1" colspan="1">2.5</td><td rowspan="1" colspan="1">2.1</td><td rowspan="1" colspan="1">2.1</td><td rowspan="1" colspan="1">2.9</td><td rowspan="1" colspan="1">2.4</td></tr><tr><td rowspan="1" colspan="1">- femur width</td><td rowspan="1" colspan="1">1.2</td><td rowspan="1" colspan="1">1.2</td><td rowspan="1" colspan="1">1.1</td><td rowspan="1" colspan="1">1.3</td><td rowspan="1" colspan="1">1.0</td></tr><tr><td rowspan="1" colspan="1">- patella length</td><td rowspan="1" colspan="1">3.0</td><td rowspan="1" colspan="1">2.6</td><td rowspan="1" colspan="1">2.7</td><td rowspan="1" colspan="1">3.3</td><td rowspan="1" colspan="1">2.9</td></tr><tr><td rowspan="1" colspan="1">- patella width</td><td rowspan="1" colspan="1">1.6</td><td rowspan="1" colspan="1">1.3</td><td rowspan="1" colspan="1">1.3</td><td rowspan="1" colspan="1">1.6</td><td rowspan="1" colspan="1">1.4</td></tr><tr><td rowspan="1" colspan="1">- chela length</td><td rowspan="1" colspan="1">5.8</td><td rowspan="1" colspan="1">4.7</td><td rowspan="1" colspan="1">5.4</td><td rowspan="1" colspan="1">6.7</td><td rowspan="1" colspan="1">5.5</td></tr><tr><td rowspan="1" colspan="1">- chela width</td><td rowspan="1" colspan="1">2.2</td><td rowspan="1" colspan="1">1.7</td><td rowspan="1" colspan="1">2.0</td><td rowspan="1" colspan="1">2.4</td><td rowspan="1" colspan="1">2.0</td></tr><tr><td rowspan="1" colspan="1">- chela depth</td><td rowspan="1" colspan="1">3.1</td><td rowspan="1" colspan="1">2.0</td><td rowspan="1" colspan="1">2.3</td><td rowspan="1" colspan="1">2.9</td><td rowspan="1" colspan="1">2.8</td></tr><tr><td rowspan="1" colspan="1">Movable finger length</td><td rowspan="1" colspan="1">3.0</td><td rowspan="1" colspan="1">2.3</td><td rowspan="1" colspan="1">2.6</td><td rowspan="1" colspan="1">3.4</td><td rowspan="1" colspan="1">3.0</td></tr></tbody></table></table-wrap></tp:treatment-sec><tp:treatment-sec sec-type="Relationships"><title>Relationships.</title><p><italic><tp:taxon-name><tp:taxon-name-part taxon-name-part-type="genus">Auyantepuia</tp:taxon-name-part> <tp:taxon-name-part taxon-name-part-type="species">laurae</tp:taxon-name-part></tp:taxon-name></italic> sp. n. can be distinguished from other species of the genus <italic><tp:taxon-name><tp:taxon-name-part taxon-name-part-type="genus">Auyantepuia</tp:taxon-name-part></tp:taxon-name></italic> and, in particular, from the five species described from the Guiana region, by the following features:</p><p>- <italic><tp:taxon-name><tp:taxon-name-part taxon-name-part-type="genus">Auyantepuia</tp:taxon-name-part> <tp:taxon-name-part taxon-name-part-type="species">gaillardi</tp:taxon-name-part></tp:taxon-name></italic> Lourenço, 1983 (described from Saint-Laurent-du-Maroni, French Guiana): (i) metasomal segments reddish-yellow, marked with variegated brownish spots on lateral and dorsal sides of segments I to V and on ventral side of segments IV and V; ventral side of segments I to III yellowish, without spots (all segments uniformely reddish in <italic><tp:taxon-name><tp:taxon-name-part taxon-name-part-type="genus">Auyantepuia</tp:taxon-name-part> <tp:taxon-name-part taxon-name-part-type="species">gaillardi</tp:taxon-name-part></tp:taxon-name></italic>), (ii) body, carapace,chelicerae, pedipalps and legs reddish-brown intensely marked with darker spots (uniform coloration without darker spots in <italic><tp:taxon-name><tp:taxon-name-part taxon-name-part-type="genus">Auyantepuia</tp:taxon-name-part> <tp:taxon-name-part taxon-name-part-type="species">gaillardi</tp:taxon-name-part></tp:taxon-name></italic>).</p><!--PageBreak--><!--PageBreak--><p>- <italic><tp:taxon-name><tp:taxon-name-part taxon-name-part-type="genus">Auyantepuia</tp:taxon-name-part> <tp:taxon-name-part taxon-name-part-type="species">surinamensis</tp:taxon-name-part></tp:taxon-name></italic> Lourenço &amp; Duhem, 2010 (described from Albina/Moengo, Suriname): (i) metasomal segments reddish-yellow, marked with variegated brownish spots on lateral and dorsal sides of segments I to V and on ventral side of segments IV and V; ventral side of segments I to III yellowish, without spots (all segments reddish uniformely and intensely marked with brownish spots in <italic><tp:taxon-name><tp:taxon-name-part taxon-name-part-type="genus">Auyantepuia</tp:taxon-name-part> <tp:taxon-name-part taxon-name-part-type="species">surinamensis</tp:taxon-name-part></tp:taxon-name></italic>), (ii) size 27.5–28.2 mm (19.0–20.8 mm in <italic><tp:taxon-name><tp:taxon-name-part taxon-name-part-type="genus">Auyantepuia</tp:taxon-name-part> <tp:taxon-name-part taxon-name-part-type="species">surinamensis</tp:taxon-name-part></tp:taxon-name></italic>).</p><p>- <italic><tp:taxon-name><tp:taxon-name-part taxon-name-part-type="genus">Auyantepuia</tp:taxon-name-part> <tp:taxon-name-part taxon-name-part-type="species">kelleri</tp:taxon-name-part></tp:taxon-name></italic> Lourenço, 1997 (described from Cacao, French Guiana): (i) metasomal segments reddish-yellow, marked with variegated brownish spots on lateral and dorsal sides of segments I to V and on ventral side of segments IV and V; ventral side of segments I to III yellowish, without spots (all segments uniformely dark reddish in <italic><tp:taxon-name><tp:taxon-name-part taxon-name-part-type="genus">Auyantepuia</tp:taxon-name-part> <tp:taxon-name-part taxon-name-part-type="species">kelleri</tp:taxon-name-part></tp:taxon-name></italic>), (ii) pedipalps intensely marked with dark brown spots (weakly marked in <italic><tp:taxon-name><tp:taxon-name-part taxon-name-part-type="genus">Auyantepuia</tp:taxon-name-part> <tp:taxon-name-part taxon-name-part-type="species">kelleri</tp:taxon-name-part></tp:taxon-name></italic>), (iii) occular tubercle darker, almost black (clear in <italic><tp:taxon-name><tp:taxon-name-part taxon-name-part-type="genus">Auyantepuia</tp:taxon-name-part> <tp:taxon-name-part taxon-name-part-type="species">kelleri</tp:taxon-name-part></tp:taxon-name></italic>).</p><p>- <italic><tp:taxon-name><tp:taxon-name-part taxon-name-part-type="genus">Auyantepuia</tp:taxon-name-part> <tp:taxon-name-part taxon-name-part-type="species">fravalae</tp:taxon-name-part></tp:taxon-name></italic> Lourenço, 1983 (described from Saut Pararé, French Guiana): (i) metasomal segments reddish-yellow, marked with variegated brownish spots on lateral and dorsal sides of segments I to V and on ventral side of segments IV and V; ventral side of segments I to III yellowish, without spots (brownish spots on lateral and ventral sides of segments I to V and ventral side of segments I to II well pigmented in <italic><tp:taxon-name><tp:taxon-name-part taxon-name-part-type="genus">Auyantepuia</tp:taxon-name-part> <tp:taxon-name-part taxon-name-part-type="species">fravalae</tp:taxon-name-part></tp:taxon-name></italic>), (ii) pedipalps with chelae weakly granulated, almost smooth (moderately to strongly granulated in <italic><tp:taxon-name><tp:taxon-name-part taxon-name-part-type="genus">Auyantepuia</tp:taxon-name-part> <tp:taxon-name-part taxon-name-part-type="species">fravalae</tp:taxon-name-part></tp:taxon-name></italic>), (iii) female pectines with 5–6 to 6–6 teeth (8–8 in <italic><tp:taxon-name><tp:taxon-name-part taxon-name-part-type="genus">Auyantepuia</tp:taxon-name-part> <tp:taxon-name-part taxon-name-part-type="species">fravalae</tp:taxon-name-part></tp:taxon-name></italic>).</p><p>- <italic><tp:taxon-name><tp:taxon-name-part taxon-name-part-type="genus">Auyantepuia</tp:taxon-name-part> <tp:taxon-name-part taxon-name-part-type="species">sissomi</tp:taxon-name-part></tp:taxon-name></italic> Lourenço, 1983 (described from Oyapok, French Guiana): (i) metasomal segments reddish-yellow, marked with variegated brownish spots on lateral and dorsal sides of segments I to V and on ventral side of segments IV and V; ventral side of segments I to III yellowish, without spots (only ventral side of segments I to II <italic>yellowish in <tp:taxon-name><tp:taxon-name-part taxon-name-part-type="genus">Auyantepuia</tp:taxon-name-part> <tp:taxon-name-part taxon-name-part-type="species">sissomi</tp:taxon-name-part></tp:taxon-name></italic>), (ii) pedipalps with chelae weakly granulated, almost smooth (moderately to strongly granulated in <italic><tp:taxon-name><tp:taxon-name-part taxon-name-part-type="genus">Auyantepuia</tp:taxon-name-part> <tp:taxon-name-part taxon-name-part-type="species">sissomi</tp:taxon-name-part></tp:taxon-name></italic>), (iii) tergites reddish-brown with confluent reddish-yellow spots, on the sides and the middle of tergites, without forming a longitudinal stripe (yellow spots on the middle of tergites forming a longitudinal stripe dividing the tergites in <italic><tp:taxon-name><tp:taxon-name-part taxon-name-part-type="genus">Auyantepuia</tp:taxon-name-part> <tp:taxon-name-part taxon-name-part-type="species">sissomi</tp:taxon-name-part></tp:taxon-name></italic>), (iv) general coloration reddish-brown (yellowish in <italic><tp:taxon-name><tp:taxon-name-part taxon-name-part-type="genus">Auyantepuia</tp:taxon-name-part> <tp:taxon-name-part taxon-name-part-type="species">sissomi</tp:taxon-name-part></tp:taxon-name></italic>).</p></tp:treatment-sec></tp:taxon-treatment>
